# Supplementary material for: Uncovering the Underlying Mechanisms Blocking Replication of Bluetongue Virus Serotype 26 (BTV-26) in Culicoides Cells
Source: Biomolecules. 2023 May 23;13(6):878. doi: 10.3390/biom13060878 (PMC10296729; doi:10.3390/biom13060878)
Supplement: Supplementary file 1 [file biomolecules-13-00878-s001.zip]

Archive with 1 entries (1 files):
- biomolecules-2338454-supplementary.pdf
